# Supplementary material for: Cytoplasmic and mitochondrial aminoacyl-tRNA synthetases differentially regulate lifespan in Caenorhabditis elegans
Source: iScience. 2022 Oct 3;25(11):105266. doi: 10.1016/j.isci.2022.105266 (PMC9593246; doi:10.1016/j.isci.2022.105266)
Supplement: Table S1. Summary of lifespan results, related to Figures 1–3, 5, and 7 [file mmc2.xlsx]

## Sheet: Sheet1
Table S1 Summary of Lifespan Results. Related to Figure 1-3, 5 and 7.
Gene Name	Mean Lifespan ±SEM	Median Lifespan	75% Lifespan	N(assayed/total)	P value	Figure
WT	18.215±0.403	19	15	78/124		Fig 1A
ears-2(xu120)	21.391±0.511	21	17	87/105	<0.0001	Fig 1A
WT	18.201±0.405	19	15	78/105		Exp.2
ears-2(xu120)	20.883±0.513	21	17	83/115	<0.0001	Exp.2
vector RNAi	20.759±0.422	21	17	95/120		Fig 1C
ears-2 RNAi	22.311±0.582	23	19	74/120	0.001	Fig 1C
vector RNAi	19.860±0.383	20	16	114/120		Exp.2
ears-2 RNAi	22.415±0.401	22	20	106/120	<0.0001	Exp.2
WT; vector RNAi	17.942±0.476	19	15	78/90		Fig 2A
WT; ears-2 RNAi	20.529±0.518	21	17	85/100	<0.0001	Fig 2A
atfs-1(gk3094); vector RNAi	18.012±0.466	17	15	81/95		Fig 2A
atfs-1(gk3094); ears-2 RNAi	19.146±0.451	19	15	92/105	0.0713	Fig 2A
WT; vector RNAi	18.456±0.518	18	15	68/80		Exp.2
WT; ears-2 RNAi	21.141±0.540	22	18	71/80	<0.0001	Exp.2
atfs-1(gk3094);vector RNAi	17.403±0.403	18	14	77/91		Exp.2
atfs-1(gk3094);ears-2 RNAi	18.139±0.440	18	15	79/91	0.1543	Exp.2
WT; vector RNAi	19.878±0.423	19	17	74/105		Fig 2B
WT; ears-2 RNAi	21.583±0.531	21	18	72/105	<0.0001	Fig 2B
hlh-30(tm1978); vector RNAi	19.144±0.418	19	15	104/129		Fig 2B
hlh-30(tm1973); ears-2 RNAi	23.050±0.368	24	21	100/145	<0.0001	Fig 2B
WT; vector RNAi	17.600±0.461	18	14	81/90		Exp.2
WT; ears-2 RNAi	20.682±0.467	21	17	90/105	<0.0001	Exp.2
hlh-30(tm1978); vector RNAi	19.869±0.501	19	17	84/120		Exp.2
hlh-30(tm1973); ears-2 RNAi	22.433±0.581	24	19	67/104	<0.0001	Exp.2
WT; vector RNAi	19.878±0.423	19	17	74/105		Fig 2C
WT; ears-2 RNAi	21.583±0.531	21	18	72/105	<0.0001	Fig 2C
daf-16(mgDf47); vector RNAi	15.685±0.420	16	13	89/126		Fig 2C
daf-16(mgDf47); ears-2 RNAi	17.030±0.406	16	13	101/126	0.0167	Fig 2C
WT; vector RNAi	17.600±0.461	18	14	81/90		Exp.2
WT; ears-2 RNAi	20.682±0.467	21	17	90/105	<0.0001	Exp.2
daf-16(mgDf47); vector RNAi	16.047±0.047	16	14	85/124		Exp.2
daf-16(mgDf47); ears-2 RNAi	16.843±0.333	17	15	83/128	0.0186	Exp.2
WT; vector RNAi	19.878±0.423	19	17	74/105		Fig 2D
WT; ears-2 RNAi	21.583±0.531	21	18	72/105	<0.0001	Fig 2D
nhr-49(nr2041); vector RNAi	14.011±0.361	14	11	92/124		Fig 2D
nhr-49(nr2041); ears-2 RNAi	17.465±0.379	17	15	86/126	<0.0001	Fig 2D
WT; vector RNAi	17.600±0.461	18	14	81/90		Exp.2
WT; ears-2 RNAi	20.682±0.467	21	17	90/105	<0.0001	Exp.2
nhr-49(nr2041); vector RNAi	14.796±0.317	13	11	117/120		Exp.2
nhr-49(nr2041); ears-2 RNAi	18.825±0.393	18	15	91/97	<0.0001	Exp.2
WT; vector RNAi	19.878±0.423	19	17	74/105		Fig 2E
WT; ears-2 RNAi	21.583±0.531	21	18	72/105	<0.0001	Fig 2E
hif-1(ia4); vector RNAi	17.864±0.454	17	12	102/126		Fig 2E
hif-1(ia4); ears-2 RNAi	19.348±0.547	19	15	95/126	0.001	Fig 2E
WT; vector RNAi	17.600±0.461	18	14	81/90		Exp.2
WT; ears-2 RNAi	20.682±0.467	21	17	90/105	<0.0001	Exp.2
hif-1(ia4); vector RNAi	16.638±0.260	17	14	105/121		Exp.2
hif-1(ia4); ears-2 RNAi	18.135±0.575	18	15	52/110	0.002	Exp.2
WT; vector RNAi	19.878±0.423	19	17	74/105		Fig 2F
WT; ears-2 RNAi	21.583±0.531	21	18	72/105	<0.0001	Fig 2F
skn-1(zu135);vector RNAi	15.719±0.222	15	15	89/126		Fig 2F
skn-1(zu135);ears-2 RNAi	19.469±0.558	19	15	64/92	<0.0001	Fig 2F
WT; vector RNAi	17.600±0.461	18	14	81/90		Exp.2
WT; ears-2 RNAi	20.682±0.467	21	17	90/105	<0.0001	Exp.2
skn-1(zu135);vector RNAi	14.795±0.317	13	13	117/120		Exp.2
skn-1(zu135);ears-2 RNAi	19.000±0.550	19	15	80/120	<0.0001	Exp.2
vector RNAi	19.161±0.431	19	17	83/120		Fig 3A
ears-1 RNAi	16.638±0.260	17	14	105/120	<0.0001	Fig 3A
ears-2 RNAi	22.054±0.495	23	19	93/120	<0.0001	Fig 3A
vector RNAi	19.300±0.513	20	15	90/120		Exp.2
ears-1 RNAi	16.581±0.270	17	14	105/120	<0.0001	Exp.2
ears-2 RNAi	22.135±0.631	23	19	74/120	<0.0001	Exp.2
vector RNAi	19.622±0.544	19	16	74/86		Fig 5A
rars-1 RNAi	16.477±0.570	15	12	47/69	<0.0001	Fig 5A
rars-2 RNAi	22.646±0.460	22	18	112/151	<0.0001	Fig 5A
vector RNAi	18.287±0.405	19	17	74/99		Exp.2
rars-1 RNAi	16.489±0.434	17	13	94/94	0.025	Exp.2
rars-2 RNAi	22.643±0.903	23	19	71/75	<0.0001	Exp.2
vector RNAi	18.739±0.408	19	15	75/99		Fig 5B
fars-1 RNAi	15.873±0.428	15	13	62/75	<0.0001	Fig 5B
fars-2 RNAi	20.521±0.503	21	17	81/92	0.001	Fig 5B
fars-3 RNAi	17.840±0.463	19	15	82/92	0.38	Fig 5B
vector RNAi	19.149±0.536	19	16	74/99		Exp.2
fars-1 RNAi	14.256±0.317	14	12	86/105	<0.0001	Exp.2
fars-2 RNAi	20.208±0.507	21	17	77/85	<0.0001	Exp.2
fars-3 RNAi	15.944±0.334	16	14	90/105	0.174	Exp.2
vector RNAi	19.622±0.544	19	17	74/86		Fig 5C
aars-1 RNAi	21.477±0.546	23	17	94/115	<0.0001	Fig 5C
aars-2 RNAi	15.905±0.749	15	13	57/63	<0.0001	Fig 5C
vector RNAi	18.243±0.402	19	15	75/100		Exp.2
aars-1 RNAi	19.380±0.392	20	16	79/85	0.042	Exp.2
aars-2 RNAi	13.206±0.239	13	11	97/104	<0.0001	Exp.2
vector RNAi	19.622±0.544	19	17	74/86		Fig 5D
lars-1 RNAi	14.268±0.381	15	13	41/75	<0.0001	Fig 5D
lars-2 RNAi	25.644±0.545	25	23	87/100	<0.0001	Fig 5D
vector RNAi	18.287±0.405	19	16	74/99		Exp.2
lars-1 RNAi	15.395±0.439	15	12	76/105	<0.0001	Exp.2
lars-2 RNAi	23.065±0.616	24	22	92/102	<0.0001	Exp.2
vector RNAi	19.622±0.544	19	17	74/86		Fig 5E
iars-1 RNAi	12.784±0.271	13	11	102/107	<0.0001	Fig 5E
iars-2 RNAi	21.403±0.611	21	17	83/106	0.0018	Fig 5E
vector RNAi	18.287±0.405	19	16	74/99		Exp.2
iars-1 RNAi	15.683±0.351	15	13	82/88	<0.0001	Exp.2
iars-2 RNAi	21.644±0.481	22	17	87/107	<0.0001	Exp.2
vector RNAi	19.622±0.544	19	17	74/86		Fig 5F
wars-1 RNAi	13.643±0.202	13	12	112/120	<0.0001	Fig 5F
wars-2 RNAi	21.409±0.477	21	19	88/110	0.0093	Fig 5F
vector RNAi	18.287±0.405	19	16	74/99		Exp.2
wars-1 RNAi	13.130±0.236	13	11	100/106	<0.0001	Exp.2
wars-2 RNAi	20.379±0.513	21	17	66/75	<0.0001	Exp.2
vector RNAi	18.739±0.408	19	17	75/99		Fig 5G
pars-1 RNAi	13.800±0.262	15	13	85/101	<0.0001	Fig 5G
pars-2 RNAi	19.925±0.370	21	19	96/109	0.026	Fig 5G
vector RNAi	17.726±0.416	18	15	89/100		Exp.2
pars-1 RNAi	13.582±0.232	13	12	91/93	<0.0001	Exp.2
pars-2 RNAi	19.220±0.543	20	17	50/73	0.049	Exp.2
vector RNAi	18.739±0.408	19	17	75/99		Fig 5H
vars-1 RNAi	23.141±0.761	23	17	85/86	<0.0001	Fig 5H
vars-2 RNAi	16.383±0.421	17	15	61/75	<0.0001	Fig 5H
vector RNAi	19.149±0.536	19	16	74/86		Exp.2
vars-1 RNAi	25.941±0.959	27	18	85/90	<0.0001	Exp.2
vars-2 RNAi	17.273±0.347	18	15	88/105	<0.0001	Exp.2
vector RNAi	19.169±0.431	19	17	83/120		Fig 5I
dars-1 RNAi	14.486±0.292	13	13	118/140	<0.0001	Fig 5I
dars-2 RNAi	22.186±0.403	22	18	83/120	<0.0001	Fig 5I
vector RNAi	19.300±0.513	20	15	90/120		Exp.2
dars-1 RNAi	15.028±0.352	13	13	108/120	<0.0001	Exp.2
dars-2 RNAi	22.051±0.498	23	18	78/120	<0.0001	Exp.2
vector RNAi	19.169±0.431	19	17	83/120		Fig 5J
nars-1 RNAi	17.602±0.340	17	15	83/120	<0.0001	Fig 5J
nars-2 RNAi	22.257±0.617	23	17	74/120	<0.0001	Fig 5J
vector RNAi	19.300±0.513	20	15	90/120		Exp.2
nars-1 RNAi	11.438±0.152	11	10	105/120	<0.0001	Exp.2
nars-2 RNAi	23.724±0.536	25	21	76/120	<0.0001	Exp.2
vector RNAi	19.169±0.431	19	17	83/120		Fig 5K
sars-1 RNAi	17.100±0.317	17	15	100/121	<0.0001	Fig 5K
sars-2 RNAi	22.097±0.518	23	18	93/120	<0.0001	Fig 5K
vector RNAi	19.300±0.513	20	15	90/120		Exp.2
sars-1 RNAi	16.459±0.337	15	15	74/120	<0.0001	Exp.2
sars-2 RNAi	21.863±0.613	23	17	73/120	<0.0001	Exp.2
vector RNAi	19.169±0.431	19	17	83/120		Fig 5L
yars-1 RNAi	15.798±0.269	15	13	94/120	<0.0001	Fig 5L
yars-2 RNAi	28.579±0.801	30	21	114/145	<0.0001	Fig 5L
vector RNAi	19.300±0.513	20	15	90/120		Exp.2
yars-1 RNAi	16.890±0.413	17	13	109/120	<0.0001	Exp.2
yars-2 RNAi	22.297±0.523	23	19	91/120	<0.0001	Exp.2
vector RNAi	19.169±0.431	19	17	83/120		Fig 5M
qars-1 RNAi	16.055±0.352	15	13	110/119	<0.0001	Fig 5M
vector RNAi	19.300±0.513	20	15	90/120		Exp.2
qars-1 RNAi	15.143±0.363	15	13	63/64	<0.0001	Exp.2
vector RNAi	18.784±0.412	19	17	74/99		Fig 7A
hars-1 RNAi	13.761±0.324	13	11	94/105	<0.0001	Fig 7A
vector RNAi	19.149±0.536	19	16	74/86		Exp.2
hars-1 RNAi	13.074±0.236	13	11	95/108	<0.0001	Exp.2
vector RNAi	18.974±0.455	19	15	74/90		Fig 7B
kars-1 RNAi	13.455±0.281	13	11	88/96	<0.001	Fig 7B
vector RNAi	18.287±0.405	19	15	74/99		Exp.2
kars-1 RNAi	14.807±0.425	15	10	119/121	<0.0001	Exp.2
vector RNAi	18.974±0.455	19	15	74/90		Fig 7C
mars-1 RNAi	14.532±0.341	15	13	77/78	<0.0001	Fig 7C
vector RNAi	18.287±0.405	19	15	74/99		Exp.2
mars-1 RNAi	13.551±0.361	15	12	78/90	<0.0001	Exp.2
vector RNAi	19.169±0.431	19	17	83/120		Fig 7D
cars-1 RNAi	16.324±0.243	17	15	74/120	<0.0001	Fig 7D
vector RNAi	19.300±0.513	20	15	90/120		Exp.2
cars-1 RNAi	17.677±0.356	18	15	99/120	<0.0001	Exp.2
vector RNAi	19.169±0.431	19	17	83/120		Fig 7E
gars-1 RNAi	16.032±0.295	17	13	95/120	<0.0001	Fig 7E
vector RNAi	19.300±0.513	20	15	90/120		Exp.2
gars-1 RNAi	15.549±0.264	15	13	113/120	<0.0001	Exp.2
vector RNAi	19.169±0.431	19	17	83/120		Fig 7F
tars-1 RNAi	17.100±0.518	17	15	107/120	<0.0001	Fig 7F
vector RNAi	19.300±0.513	20	15	90/120		Exp.2
tars-1 RNAi	14.722±0.362	12	12	90/120	<0.0001	Exp.2
The Log Rank (Mantel-Cox) test was used for statistical analysis. N numbers are described as: assayed/total, i.e. the number of assayed animals/total animals included to the plates initially. The difference represents the number of animals that were censored (crawled off the plate, bagged or exploded).
